# Supplementary material for: Post-Vaccination Anaphylaxis in Adults: A Systematic Review and Meta-Analysis
Source: Vaccines (Basel). 2025 Jan 4;13(1):37. doi: 10.3390/vaccines13010037 (PMC11769139; doi:10.3390/vaccines13010037)
Supplement: Supplementary file 1 [file vaccines-13-00037-s001.zip]

Archive with 1 entries (1 files):
- vaccines-3390244-supplementary.pdf
